# Supplementary material for: Identification of Epitopes on Rhinovirus 89 Capsid Proteins Capable of Inducing Neutralizing Antibodies
Source: Int J Mol Sci. 2022 May 4;23(9):5113. doi: 10.3390/ijms23095113 (PMC9100655; doi:10.3390/ijms23095113)
Supplement: Supplementary file 1 [file ijms-23-05113-s001.zip]

Archive with 1 entries (1 files):
- ijms-1699022-supplementary.pdf
